# Supplementary material for: Genome sequencing of rice subspecies and genetic analysis of recombinant lines reveals regional yield- and quality-associated loci
Source: BMC Biol. 2018 Sep 18;16:102. doi: 10.1186/s12915-018-0572-x (PMC6145349; doi:10.1186/s12915-018-0572-x)
Supplement: Supplementary file 3 — Table S1. Repeat sequence prediction statistics in SN265 and R99. (XLSX 12 kb) [file 12915_2018_572_MOESM3_ESM.xlsx]

## Sheet: TableS1
Additional file 3: Table S1. Repeat sequence prediction statistics in SN265 and R99
	SN265				R99
Type	Number	Length	Rate(%)		Number	Length	Rate(%)
ClassI/?/?	557	466191	0.12		677	397722	0.1
ClassI/DIRS/?	2078	6491988	1.71		2370	6677906	1.71
ClassI/LARD/?	1156	3624115	0.96		1199	3208030	0.82
ClassI/LINE/?	232	417548	0.11		183	344801	0.09
ClassI/LINE/L1	1094	2299533	0.61		1135	2360296	0.61
ClassI/LTR/?	5519	8913785	2.35		6035	9494821	2.44
ClassI/LTR/Copia	5382	11198708	2.96		5870	10906147	2.8
ClassI/LTR/Gypsy	21125	58926680	15.55		23445	70004235	17.97
ClassI/LTR/Retrovirus	67	213567	0.06		85	182400	0.05
ClassI/PLE/?	-	-	-		738	171864	0.04
ClassI/PLE/Penelope	58	4394	0		99	6789	0
ClassI/SINE/?	8923	1670055	0.44		3733	750838	0.19
ClassI/TRIM/?	1193	281030	0.07		386	387564	0.1
ClassII/?/?	44865	9619863	2.54		44119	9359972	2.4
ClassII/?/Academ	4	169	0		3	118	0
ClassII/?/Ginger2/TDD	1	101	0		-	-	-
ClassII/?/ISL2EU	1	69	0		1	69	0
ClassII/?/Kolobok	154	9869	0		325	21102	0.01
ClassII/?/Mu DR	6286	2250541	0.59		5484	2904981	0.75
ClassII/?/Novosib	46	3996	0		45	3388	0
ClassII/?/Sola	46	3606	0		49	4074	0
ClassII/Crypton/Crypton	20	1674	0		-	-	-
ClassII/Helitron/?	133	34392	0.01		-	-	-
ClassII/Helitron/Helitron	40701	9206044	2.43		29825	7117198	1.83
ClassII/MITE/?	29645	5093259	1.34		27905	5066928	1.3
ClassII/Maverick/?	3253	621135	0.16		2055	396230	0.1
Class II/Maverick/Maverick	-	-	-		1	38	0
ClassII/TIR/?	15539	5940710	1.57		-	-	-
ClassII/TIR/CACTA	47232	16037805	4.23		32654	13757764	3.53
ClassII/TIR/Mutator	1366	245177	0.06		618	114984	0.03
ClassII/TIR/P	54	2981	0		96	6155	0
ClassII/TIR/PIF-Harbinger	62735	13169625	3.48		84941	16913914	4.34
ClassII/TIR/Tc1-Mariner	2779	935590	0.25		1289	520086	0.13
ClassII/TIR/h AT	1855	1872267	0.49		2209	2320311	0.6
PotentialHostGene	1079	425312	0.11		1136	291430	0.07
SSR	2275	490855	0.13		1520	462037	0.12
Unknown	29514	6213745	1.64		25418	5302038	1.36
Total	336967	166686379	43.99		317198	173871062	44.63
