# Supplementary material for: Genome sequencing of rice subspecies and genetic analysis of recombinant lines reveals regional yield- and quality-associated loci
Source: BMC Biol. 2018 Sep 18;16:102. doi: 10.1186/s12915-018-0572-x (PMC6145349; doi:10.1186/s12915-018-0572-x)
Supplement: Supplementary file 4 — Table S2. Gene prediction statistics of SN265 and R99. (XLSX 9 kb) [file 12915_2018_572_MOESM4_ESM.xlsx]

## Sheet: TableS2
Additional file 4：Table S2. Gene prediction statistics of SN265 and R99
Method	Software	Species	SN265		R99
			Gene number		Gene number
Ab initio	Genscan	-	34714		34580
	Augustus	-	27504		32899
	Glimmer HMM	-	42539		42402
	Gene ID	-	48700		48786
	SNAP	-	47700		48161
		Arabidopsis thaliana	22478		57212
		Setaria italica	28217		57286
Homology-based	Ge Mo Ma	Oryza sativa	37501		70987
		Sorghum bicolor	28381		61018
		Zea mays	57630		77526
RNAseq	PASA	-	55890		52834
Integration	EVM	-	37609		36089
