# Supplementary material for: Genome sequencing of rice subspecies and genetic analysis of recombinant lines reveals regional yield- and quality-associated loci
Source: BMC Biol. 2018 Sep 18;16:102. doi: 10.1186/s12915-018-0572-x (PMC6145349; doi:10.1186/s12915-018-0572-x)
Supplement: Supplementary file 5 — Table S3. Gene annotation statistics of SN265 and R99. (XLSX 9 kb) [file 12915_2018_572_MOESM5_ESM.xlsx]

## Sheet: TableS3
Additional file 5：Table S3. Gene annotation statistics of SN265 and R99
database	SN265			R99
	Annotated number	Percentage (%)		Annotated number	Percentage (%)
GO	28861	0.7674		28067	0.7777
KEGG	8702	0.2314		8505	0.2357
KOG	15836	0.4211		15698	0.435
Pfam	25063	0.6664		24819	0.6877
Swissport	21674	0.5763		21197	0.5874
TrEMBL	35863	0.9536		34798	0.9642
NR	35791	0.9517		36031	0.9984
All	37599	0.9997		36060	0.9992
