# Supplementary material for: Genome sequencing of rice subspecies and genetic analysis of recombinant lines reveals regional yield- and quality-associated loci
Source: BMC Biol. 2018 Sep 18;16:102. doi: 10.1186/s12915-018-0572-x (PMC6145349; doi:10.1186/s12915-018-0572-x)
Supplement: Supplementary file 6 — Table S4. Predicted non-coding RNAs, pseudogenes, and motifs. (XLSX 9 kb) [file 12915_2018_572_MOESM6_ESM.xlsx]

## Sheet: TableS4
Additional file 6: Table S4. Predicted non-coding RNAs, pseudogenes, and motifs
	Type	SN265			R99
		Gene number	Family		Gene number	Family
Non-conding RNAs	mi RNA	222	30		226	32
	r RNA	592	4		382	4
	t RNA	778	21		663	22
Pseudogenes	-	1885	-		1955	-
Motif	Motif	2642	-		2610	-
	Domian	34509	-		34336	-
