# Supplementary material for: Genome sequencing of rice subspecies and genetic analysis of recombinant lines reveals regional yield- and quality-associated loci
Source: BMC Biol. 2018 Sep 18;16:102. doi: 10.1186/s12915-018-0572-x (PMC6145349; doi:10.1186/s12915-018-0572-x)
Supplement: Supplementary file 7 — Table S5. The yield components and quality traits of japonica, intermediate type and indica-type plants in the three areas. (XLSX 14 kb) [file 12915_2018_572_MOESM7_ESM.xlsx]

## Sheet: TableS5
Additional file 7: Table S5. The QTL analysis for 15 agronomy traits in three areas
Trait	QTL	Chr.	Locus	Position		SZ		JS		SY		Candidate gene
				Start	End	LOD	expl%	LOD	expl%	LOD	expl%
Heading date	qHD3	3	Block10185	10994560	11132239	4.86	16.02	3.18	8.64	-	-	PHYB
Heading date	qHD4	4	Block12412	21206326	21669997	-	-	3.56	8.88	6.5	15.88	SDG708
Heading date	qHD8	8	Block17654	4308324	4376417	-	-	9.63	19.18	5.17	6.54	DTH8
Protein contents	qPC1	1	Block244	5149123	5327613	3.3	5.7	-	-	5.76	11.92
Protein contents	qPC1	1	Block1567	30523262	30547661	-	-	8.39	19.93	4.85	11.31
Protein contents	qPC11	11	Block3979	2439049	2477900	-	-	-	-	4.91	13.81
Chalkiness level	qCL2	2	Block8133	4755817	4809705	3.05	0.09	3.13	1.73	4.06	11.12
Chalkiness level	qCL5	5	Block13642	17883047	17912016	-	-	-	-	4.08	13.99
Chalkiness ratio	qCR2	2	Block8554	11488220	11534948	3.34	7.42	3.89	7.56	-	-
Chalkiness ratio	qCR3	3	Block11191	33126416	33193939	3.14	13.24	4.13	9.21	-	-
Chalkiness ratio	qCR5	5	Block13642	17883047	17912016	-	-	-	-	4.09	13.99
Chalkiness ratio	qCR12	12	Block7843	25841545	25867179	5.08	11.8	-	-	-	-
Gel consistency	qGC1	1	Block1816	37838253	37925041	-	-	-	-	3.12	5.48
Gel consistency	qGC7	7	Block16256	2912508	2983814	-	-	-	-	3.1	4.21
Gel consistency	qGC12	12	Block7843	25841545	25867179	4.03	9.09	-	-	-	-
Setting rate	qSR4	4	Block12924	33156999	33225262	-	-	5.69	10.42	3.04	7.47
Setting rate	qSR9	9	Block19948	16371965	16434982	5.76	13.99	4.72	13.83	4.97	12.38	DEP1
Setting rate	qSR11	11	Block6111	24880401	24903328	-	-	-	-	3.18	5.81
Grain number per panicle	qGP1	1	Block244	5249123	5325613	4.11	7.49	8.14	17.12	13.29	28.25	Gn1a
Grain number per panicle	qGP2	2	Block9771	34643718	34664532	3.44	7.83	4.57	10.58	3.64	10.11
Grain number per panicle	qGP3	3	Block11043	29414614	29442378	-	-	-	-	4.83	7.48
Grain number per panicle	qGP9	9	Block19948	16371965	16434982	5.9	14.04	-	-	-	-	DEP1
Grain number per panicle	qGP10	10	Block3231	12819272	12849560	-	-	-	-	4.26	5.61
1,000 grain weight	q1W3	3	Block9920	2241178	2507745	-	-	4.54	9.54	-	-
1,000 grain weight	q1W5	5	Block13259	5322775	5380862	9.13	22.74	7.2	19.97	7.05	18.49	GW5
Panicle number	qPN4	4	Block12796	31282890	31308303	-	-	6.87	12.47	-	-
Panicle number	qPN8	8	Block18815	25835547	25876824	4.77	12.69	-	-	6.15	13.72
Panicle number	qPN9	9	Block13235	4479100	4538717	-	-	4.34	14.86	-	-
Panicle length	qPL9	9	Block19948	16371965	16434982	16.21	38.38	18.26	36.36	25.05	45.92	DEP1
Panicle length	qPL10	10	Block3849	21010294	21034417	-	-	-	-	6.34	8.19
Grain shape	qGS3	3	Block10028	7666859	7693535	-	-	6.09	16.52	-	-
Grain shape	qGS5	5	Block13259	5322775	5380862	10.71	29.73	14.37	34.9	15.24	36.81	GW5
Grain shape	qGS12	12	Block7833	25695602	25721655	6.34	17.02	3.76	17.35	9.04	18.33
Head rice ratio	qHR2	2	Block8292	6452297	6477334	-	-	5.27	5.43	-	-
Head rice ratio	qHR2	2	Block8889	17746630	17774796	3.05	12.38	-	-	-	-
Head rice ratio	qHR5	5	Block13259	5322775	5380862	-	-	4.89	11.44	-	-
Head rice ratio	qHR6	6	Block15884	26648293	26800337	-	-	-	-	4.41	6.69
Head rice ratio	qHR7	7	Block17039	21268329	21290759	3.69	12.94	-	-	-	-
Head rice ratio	qHR8	8	Block18046	8647961	8714821	-	-	-	-	3.62	11.69
Head rice ratio	qHR9	9	Block19948	16371965	16434982	-	-	8.16	16.33	8.65	19.38	DEP1
Head rice ratio	qHR9	9	Block19456	9368174	9602407	3.28	13.98	-	-	-	-
Head rice ratio	qHR12	12	Block7037	10741962	10775380	-	-	5.19	5.4	-	-
Amylose contents	qAC2	2	Block9477	25591109	25742626	-	-	8.94	5.41	-	-
Amylose contents	qAC4	4	Block12726	30138320	30177635	-	-	-	-	5.08	14
Plant height	qPH1	1	Block1823	38248162	38682330	20.53	34.21	15.59	38.44	27.11	40.37	SD1
Plant height	qPH9	9	Block19948	16371965	16434982	13.02	18.01	8.43	11.37	18.98	20.94	DEP1
Plant height	qPH3	3	Block11191	33126416	33193939	-	-	-	-	5.67	5.02
Alkali consuption	qAC8	8	Block18767	23950878	23986899	-	-	-	-	6.04	5.29
Alkali consuption	qAC9	9	Block19865	14909432	14953101	-	-	-	-	3.05	6.2
