# Supplementary material for: Genome sequencing of rice subspecies and genetic analysis of recombinant lines reveals regional yield- and quality-associated loci
Source: BMC Biol. 2018 Sep 18;16:102. doi: 10.1186/s12915-018-0572-x (PMC6145349; doi:10.1186/s12915-018-0572-x)
Supplement: Supplementary file 13 — Table S6. The QTL analysis for 15 agronomic traits in the three areas. (XLSX 12 kb) [file 12915_2018_572_MOESM13_ESM.xlsx]

## Sheet: TableS6
Additional file 13: Table S6. The yield components and quality traits of japonica, intermediate type and indica type plants in the three areas.
Areas	Plant type	Panicle length (cm)	Grain number	Setting rate	1,000 grain weight (g)	Spikelet density	Panicle number	Yield（kg/m2）	Plant height (cm)	Heading date	Brown rice ratio (%)	Head rice ratio (%)	Chalkiness rice ratio (%)	Chalkiness level	Grain shape	Alkali consumption	Gel consistency	Amylose contents	Protein cotents
SY	japonica type	22.2±3.71a	178.2±38.91a	0.79±0.11a	21.76±2.69a	0.81±0.19a	12.02±2.92a	0.79±0.21ac	112.54±25.29a	112.7±6.96a	75.37±3.13a	58.75±7.8a	24.47±21.9a	6.98±7.3a	2.1±0.16a	6.82±0.4a	61.82±13.22a	14.81±1.89a	8.11±0.7ac
	intermediate type	22.48±3.07a	175.16±50.31a	0.78±0.09a	21.36±2.45a	0.79±0.28a	11.22±2.38a	0.69±0.17b	109.24±19.43a	112.41±6.65a	74.71±2.51a	53.73±9.93bc	29.48±24.58a	8.81±8.61a	2.13±0.19a	6.9±0.19a	62.72±12.45a	14.34±2.24a	8.51±0.85b
	indica type	24.21±3.54b	193.27±42.3a	0.8±0.07a	21.47±3.18a	0.81±0.21a	11.72±2.27a	0.84±0.17c	102.61±16.8a	113.03±6.17a	74.39±3.43a	54.22±7.21c	25.63±21.39a	7.96±8.97a	2.29±0.16b	6.86±0.26a	63.07±12.35a	14.25±1.65a	8.02±0.71c
JS	japonica type	24.53±4.05a	212.25±45.22a	0.7±0.17a	21.75±2.64a	0.88±0.2a	12.5±3.62a	0.86±0.29ac	120.87±24.28a	89.18±5.99a	76.49±2.8a	62.21±6.86a	14.71±14.6a	4.07±5.46a	2.17±0.18a	6.8±0.41a	53.95±8.97a	13.55±2.59a	10.28±1.2a
	intermediate type	25.1±3.58a	207.04±57.95a	0.67±0.16a	21.29±2.79a	0.84±0.26a	11.25±2.89bc	0.68±0.22b	119.21±19.87a	87.65±4.94a	74.11±4.04bc	57.52±8.67bc	21.38±17.69b	6.31±5.97b	2.16±0.19a	6.85±0.19a	56.82±10.35a	12.54±2.73bc	11.24±1.21b
	indica type	27.08±3.12b	241.24±49.57b	0.71±0.1a	21.33±3.06a	0.89±0.17a	10.98±2.55c	0.84±0.18c	111.24±11.24a	88.17±5.5a	74.24±3.35c	55.03±7.53c	17.41±12.25ab	4.62±3.75ab	2.33±0.15b	6.79±0.29a	54.34±8.27a	12.17±1.33c	10.75±1.06ab
SC	japonica type	24.19±3.96a	226.79±42.39a	0.8±0.08a	22±2.17a	0.96±0.23a	7.54±1.53a	0.65±0.17a	117.64±24.74a	93.23±5.39a	76.92±1.97a	56.45±11.76a	19.36±19.84a	6.32±7.73a	2.08±0.17a	6.48±0.38a	63.77±7.91a	13.04±2.2a	9.21±0.96ac
	intermediate type	24.57±3.36a	217.84±57.48a	0.8±0.08a	21.68±2.68a	0.9±0.29a	7.3±1.54a	0.59±0.14ab	117.18±30.17a	93.01±4.94a	76.08±1.95b	51.87±12.16bc	23.28±19.98a	7.23±6.94a	2.09±0.18a	6.52±0.42a	65.32±8.42a	12.22±2.38ab	9.83±1.01b
	indica type	26.03±2.68b	251.87±54.12b	0.79±0.08a	21.61±2.85a	0.97±0.22a	7.3±1.65a	0.68±0.15b	104.22±14.92b	94.18±5.62a	76.46±1.84ab	51.22±8.87c	22.75±16.37a	7.17±7.08a	2.25±0.15b	6.48±0.48a	64.12±8.71a	12.12±1.14b	9.39±0.85c
SZ	japonica type	21.82±3.34a	152.52±35.79a	0.75±0.1a	22.44±2.55a	0.71±0.18a	5.33±1.47a	0.29±0.08a	91.13±16.27a	66.05±4.28a	73.13±3.6a	53.88±7.26a	20.7±20.47a	5.84±6.38a	2.25±0.16a	6.87±0.26a	64.38±11.77a	11.86±1.93a	11.71±1.27a
	intermediate type	22.48±3.18a	150.03±43.63a	0.73±0.1a	21.59±2.61a	0.68±0.22a	5.44±1.62a	0.27±0.08ab	89.52±15.47a	66.65±3.83ab	71.91±3.93a	49.07±8.69bc	23.48±20.83a	6.9±6.77a	2.25±0.18a	6.85±0.2a	66.12±10.88a	11.75±2.83a	11.88±1.19a
	indica type	24.7±2.38b	160.8±63.51a	0.72±0.08a	21.97±2.77a	0.66±0.26a	5.47±1.16a	0.34±0.15b	86.63±12.22a	68.25±4.26b	72.77±1.94a	45.4±8.04c	20.61±18.79a	5.94±6.21a	2.38±0.16b	6.88±0.17a	63.33±12.07a	11.47±1.28a	11.55±1.16a
